# Supplementary material for: Target Lines for in Planta Gene Stacking in Japonica Rice
Source: Int J Mol Sci. 2022 Aug 20;23(16):9385. doi: 10.3390/ijms23169385 (PMC9409015; doi:10.3390/ijms23169385)
Supplement: Supplementary file 1 [file ijms-23-09385-s001.zip]

Archive with 3 entries (2 files):
- Supplementary info/
- Supplementary info/Li et al SupFigures S1-S6 20220815.pdf
- Supplementary info/Li et al. rice SupInfo TableS1-20220815.pdf
